# Supplementary material for: Genomics of Postprandial Lipidomics in the Genetics of Lipid-Lowering Drugs and Diet Network Study
Source: Nutrients. 2021 Nov 10;13(11):4000. doi: 10.3390/nu13114000 (PMC8617762; doi:10.3390/nu13114000)
Supplement: Supplementary file 1 [file nutrients-13-04000-s001.zip]

Archive with 4 entries (2 files):
- nutrients-1444395-supplementary/
- nutrients-1444395-supplementary/Irvin Arnett et al Supplement/
- nutrients-1444395-supplementary/Irvin Arnett et al Supplement/Irvin Arnett et al GOLDN PPL lipidomics SupplementalFigures1_5.pdf
- nutrients-1444395-supplementary/Irvin Arnett et al Supplement/Irvin Arnett et al GOLDN PPL lipidomics SupplementalTables_1-4.xlsx
