# Supplementary material for: Genomics of Postprandial Lipidomics in the Genetics of Lipid-Lowering Drugs and Diet Network Study
Source: Nutrients. 2021 Nov 10;13(11):4000. doi: 10.3390/nu13114000 (PMC8617762; doi:10.3390/nu13114000)
Supplement: Supplementary file 1 [file nutrients-13-04000-s001.zip › nutrients-1444395-supplementary/Irvin Arnett et al Supplement/Irvin Arnett et al GOLDN PPL lipidomics SupplementalTables_1-4.xlsx]

## Sheet: Table S1
Compound	Intercept	Standard_Error	Z_Value	P_intercept	Heritability	Mode
GlcCer.d14.1.4E..20.0.2OH..	-1.20224	0.16699	-7.2	6e-13	0.20632	negative
LPE..22.6.	-1.07869	0.149976	-7.19	6.4e-13	0.229805	negative
LPE..16.0.	-0.806102	0.128133	-6.29	3.2e-10	0.246152	negative
Acylcarnitine C12:0	0.739321	0.129152	5.72	1e-08	0.219036	positive
CSH_posESI #261	-0.809842	0.143661	-5.64	1.7e-08	0.229662	positive
CSH_posESI #203	-0.71898	0.128798	-5.58	2.4e-08	0.216067	positive
LPC (22:6)	-0.783593	0.144189	-5.43	5.5e-08	0.223093	positive
PC (32:1)	-0.773342	0.146427	-5.28	1.3e-07	0.317319	positive
CSH_posESI #079	-0.766018	0.146322	-5.24	1.6e-07	0.302048	positive
LPE..18.0.	-0.688795	0.133545	-5.16	2.5e-07	0.301139	negative
CSH_posESI #275	-0.756619	0.150513	-5.03	5e-07	0.22694	positive
PC (36:5) A	-0.676866	0.137286	-4.93	8.2e-07	0.349954	positive
CSH_posESI #270	-0.730996	0.148795	-4.91	9e-07	0.256951	positive
CSH_negESI..578	-0.718318	0.149051	-4.82	1.4e-06	0.540539	negative
PC..34.2.	-0.698762	0.145044	-4.82	1.5e-06	0.231478	negative
FA..19.0.	-0.577071	0.122281	-4.72	2.4e-06	0.370623	negative
PC (30:1)	-0.649203	0.142132	-4.57	4.9e-06	0.65144	positive
PC (32:0)	-0.696554	0.153586	-4.54	5.8e-06	0.322079	positive
TG (58:3)	-0.625608	0.143709	-4.35	1.3e-05	0.289665	positive
TG (55:3)	-0.635827	0.14771	-4.3	1.7e-05	0.366424	positive
PC..36.5..A	-0.489386	0.114256	-4.28	1.8e-05	0.237732	negative
CSH_posESI #231	0.581218	0.135643	4.28	1.8e-05	0.213218	positive
TG (55:2)	-0.608717	0.142782	-4.26	2e-05	0.321239	positive
PC (34:3)	-0.620634	0.148141	-4.19	2.8e-05	0.239863	positive
PE..32.1.	-0.594276	0.145119	-4.1	4.2e-05	0.22978	negative
TG (50:4)	-0.556339	0.137972	-4.03	5.5e-05	0.213501	positive
PC..35.4.	-0.606814	0.153989	-3.94	8.1e-05	0.289687	negative
PE (36:4)	-0.565074	0.144543	-3.91	9.3e-05	0.302332	positive
CSH_posESI #098	-0.522803	0.135941	-3.85	0.00012	0.389517	positive
CE (18:3)	-0.481538	0.125181	-3.85	0.00012	0.277217	positive
TG (48:4)	-0.531397	0.138871	-3.83	0.00013	0.40004	positive
PE..36.4.	-0.585865	0.153178	-3.82	0.00013	0.294355	negative
SM..d32.0.	-0.575307	0.15025	-3.83	0.00013	0.2189	negative
PE..34.1.	-0.563773	0.149826	-3.76	0.00017	0.447196	negative
PC (36:2)	-0.531126	0.142945	-3.72	0.0002	0.203332	positive
TG (58:5)	-0.549705	0.148322	-3.71	0.00021	0.247046	positive
PC (33:2)	-0.548577	0.148502	-3.69	0.00022	0.238585	positive
TG (56:1)	0.515597	0.140947	3.66	0.00025	0.558823	positive
PE (38:6)	-0.545957	0.148902	-3.67	0.00025	0.219023	positive
PC (32:3)	-0.542909	0.148862	-3.65	0.00027	0.589242	positive
PC (36:6)	-0.541615	0.148891	-3.64	0.00028	0.231088	positive
CSH_negESI..530	-0.476554	0.133565	-3.57	0.00036	0.257858	negative
TG (50:2)	-0.50048	0.140897	-3.55	0.00038	0.379621	positive
Ceramide..d32.1.	-0.525413	0.152237	-3.45	0.00056	0.452769	negative
PC (30:0)	-0.501294	0.145987	-3.43	0.0006	0.603791	positive
FA..14.1.	-0.461455	0.134421	-3.43	0.0006	0.477461	negative
PC..32.2.	-0.488888	0.14269	-3.43	0.00061	0.309195	negative
TG (53:3)	-0.465407	0.137531	-3.38	0.00071	0.216619	positive
CSH_negESI..527	-0.488286	0.144389	-3.38	0.00072	0.214427	negative
CSH_negESI..584	-0.476877	0.14297	-3.34	0.00085	0.314354	negative
CSH_negESI..522	-0.430667	0.129465	-3.33	0.00088	0.263081	negative
TG (56:3)	-0.479907	0.144807	-3.31	0.00092	0.290356	positive
PC (28:0)	-0.449193	0.136189	-3.3	0.00097	0.726206	positive
PC (33:1)	-0.489106	0.148719	-3.29	0.001	0.304397	positive
TG (51:3)	-0.441294	0.134594	-3.28	0.001	0.225122	positive
PC (32:2)	-0.476133	0.14752	-3.23	0.0012	0.415346	positive
TG (50:5)	-0.451738	0.139032	-3.25	0.0012	0.291988	positive
Ceramide..d42.1.	-0.501823	0.156405	-3.21	0.0013	0.213919	negative
CSH_posESI #268	-0.470744	0.147004	-3.2	0.0014	0.239946	positive
CSH_posESI #176	0.402692	0.126546	3.18	0.0015	0.397741	positive
FA..20.4.	-0.369712	0.116599	-3.17	0.0015	0.38804	negative
PE..38.4..B	-0.480061	0.151078	-3.18	0.0015	0.297815	negative
TG (58:10)	-0.429732	0.136172	-3.16	0.0016	0.312759	positive
CSH_posESI #022	-0.458594	0.145451	-3.15	0.0016	0.201703	positive
CSH_posESI #137	-0.432471	0.13784	-3.14	0.0017	0.40719	positive
TG (56:2)	-0.463082	0.147739	-3.13	0.0017	0.401239	positive
LPC (20:1)	-0.379402	0.122672	-3.09	0.002	0.386405	positive
CSH_negESI..397	-0.469658	0.152076	-3.09	0.002	0.364692	negative
PI..36.4.	-0.477226	0.154308	-3.09	0.002	0.298343	negative
TG (48:5)	-0.432677	0.140765	-3.07	0.0021	0.422349	positive
CSH_posESI #141	-0.398692	0.129765	-3.07	0.0021	0.309611	positive
PC..32.0.	-0.468795	0.153384	-3.06	0.0022	0.388703	negative
PC (31:0)	-0.450238	0.147687	-3.05	0.0023	0.511768	positive
PC (38:4) B	-0.45626	0.153586	-2.97	0.003	0.315394	positive
PE (38:4)	-0.432695	0.147489	-2.93	0.0033	0.248245	positive
PC (35:1)	-0.440013	0.150132	-2.93	0.0034	0.260301	positive
TG (50:6)	-0.408306	0.140198	-2.91	0.0036	0.299318	positive
TG (48:3)	-0.387973	0.133621	-2.9	0.0037	0.460287	positive
PC (36:1)	-0.438766	0.151459	-2.9	0.0038	0.292767	positive
TG (50:3)	-0.396762	0.137736	-2.88	0.004	0.259663	positive
LPC..20.1.	-0.325689	0.113389	-2.87	0.0041	0.345219	negative
LPC..20.3.	-0.379394	0.13382	-2.84	0.0046	0.200963	negative
TG (53:2)	-0.373926	0.132911	-2.81	0.0049	0.36376	positive
PE (p-38:4) or PE (o-38:5)	-0.376763	0.133825	-2.82	0.0049	0.217538	positive
Ceramide..d40.0.	-0.42696	0.152328	-2.8	0.0051	0.276564	negative
CSH_posESI #121	-0.405674	0.147872	-2.74	0.0061	0.375298	positive
PE..p.38.6..or.PE..o.38.7.	-0.415325	0.154184	-2.69	0.0071	0.208332	negative
CSH_posESI #104	-0.345733	0.132389	-2.61	0.009	0.540202	positive
PI..38.6.	-0.405429	0.156225	-2.6	0.0095	0.250509	negative
DG (34:2)	-0.381792	0.147465	-2.59	0.0096	0.214025	positive
FA..22.5...docosapentaenoic.acid.	-0.357198	0.138371	-2.58	0.0098	0.286079	negative
TG (46:4) A	-0.348658	0.136772	-2.55	0.011	0.503661	positive
LPC (p-18:0) or LPC (o-18:1)	-0.282299	0.111645	-2.53	0.011	0.416974	positive
TG (59:3)	-0.370856	0.146562	-2.53	0.011	0.288621	positive
LPC (22:5)	-0.348102	0.136347	-2.55	0.011	0.22866	positive
Ceramide..d34.1.	-0.399721	0.158205	-2.53	0.012	0.377081	negative
CSH_negESI..773	-0.368739	0.148007	-2.49	0.013	0.354623	negative
PE..34.2.	-0.376053	0.151293	-2.49	0.013	0.343231	negative
LPC..16.1.	-0.298121	0.121923	-2.45	0.014	0.255087	negative
TG (57:1)	0.305073	0.124796	2.44	0.015	0.60365	positive
TG (51:2)	-0.313494	0.129311	-2.42	0.015	0.408912	positive
PC (34:4)	-0.353455	0.146897	-2.41	0.016	0.449871	positive
TG (58:1)	-0.350564	0.145509	-2.41	0.016	0.405797	positive
TG (51:5)	-0.342272	0.142618	-2.4	0.016	0.237499	positive
TG (42:3)	0.321393	0.138525	2.32	0.02	0.561706	positive
TG (44:2)	-0.30515	0.132246	-2.31	0.021	0.548785	positive
PC..34.4.	-0.350894	0.152088	-2.31	0.021	0.417884	negative
CSH_negESI..524	-0.261312	0.113628	-2.3	0.021	0.372874	negative
LPC..16.0.	-0.260904	0.113763	-2.29	0.022	0.391962	negative
PC (34:0)	-0.346897	0.150947	-2.3	0.022	0.332918	positive
Ceramide..d44.1.	-0.345453	0.151227	-2.28	0.022	0.324005	negative
CE (18:2)	0.308207	0.134956	2.28	0.022	0.301624	positive
CSH_negESI..713	-0.341462	0.149731	-2.28	0.023	0.50538	negative
TG (49:3)	-0.295968	0.131183	-2.26	0.024	0.399125	positive
FA..20.3...homo.gamma.linolenic.acid.	-0.278125	0.124421	-2.24	0.025	0.286097	negative
PC (37:2)	-0.33206	0.148391	-2.24	0.025	0.220465	positive
PE..36.3.	-0.313008	0.140964	-2.22	0.026	0.534388	negative
TG (46:3)	-0.293553	0.13278	-2.21	0.027	0.531947	positive
LPC (16:0)	-0.253813	0.115861	-2.19	0.028	0.350089	positive
CSH_negESI..638	-0.320135	0.14544	-2.2	0.028	0.236427	negative
PE (p-36:2) or PE (o-36:3)	-0.327261	0.149676	-2.19	0.029	0.292216	positive
TG (48:2)	-0.285802	0.132883	-2.15	0.031	0.489803	positive
TG (58:4) A	-0.302235	0.140477	-2.15	0.031	0.232251	positive
TG (48:1)	-0.292974	0.137477	-2.13	0.033	0.585192	positive
Ceramide..d41.1.	-0.332646	0.156033	-2.13	0.033	0.234131	negative
LPC..18.0..A	-0.258784	0.123636	-2.09	0.036	0.307315	negative
CSH_posESI #057	-0.277092	0.133364	-2.08	0.038	0.576662	positive
TG (46:2)	-0.275227	0.132872	-2.07	0.038	0.554497	positive
CSH_negESI..706	-0.305476	0.147102	-2.08	0.038	0.292418	negative
LPC (14:0)	0.259977	0.12593	2.06	0.039	0.237032	positive
TG (54:2)	-0.277474	0.135634	-2.05	0.041	0.400356	positive
CSH_posESI #164	-0.266362	0.132099	-2.02	0.044	0.512078	positive
CSH_negESI..709	-0.295081	0.147267	-2	0.045	0.257891	negative
CSH_posESI #214	-0.280645	0.142735	-1.97	0.049	0.368356	positive

## Sheet: Table S2
SNPNAME	rsID	CHR	POS	Distance from rs12552641	NON_CODED_ALLELE	EFFECT_ALLELE	INFO	TRAIT	NUM_OBS	EFFECT_ALLELE_FREQ	MINOR_CELL_FREQ	BETA_SNP	SE_SNP	SNP_TSCORE_PVAL
9:84833733:A:G	rs768704688	9	84833733	-4404	A	G	0.99988	LPE_.22.6	639	0.01095	0.01095	-0.433	0.26	0.0957
9:84833733:A:G	rs768704688	9	84833733	-4404	A	G	0.99988	LPE_.16.0	639	0.01095	0.01095	-0.352	0.261	0.178
9:84842950:C:T	rs543103357	9	84842950	4813	C	T	0.99881	LPE_.18.0	639	0.04538	0.04538	-0.23	0.117	0.0507
9:84835273:C:T	rs55977431	9	84835273	-2864	C	T	0.99955	LPE_.18.0	639	0.19794	0.19794	-0.0988	0.0604	0.102
9:84841436:G:A	rs2120266	9	84841436	3299	G	A	0.99763	LPE_.22.6	639	0.1825	0.1825	-0.088	0.0725	0.225
9:84835273:C:T	rs55977431	9	84835273	-2864	C	T	0.99955	LPE_.22.6	639	0.19794	0.19794	-0.0865	0.0698	0.216
9:84840699:C:A	rs73651126	9	84840699	2562	C	A	0.99786	LPE_.22.6	639	0.2115	0.2115	-0.0826	0.0688	0.231
9:84840565:C:A	rs118016616	9	84840565	2428	C	A	0.99732	LPE_.22.6	639	0.05634	0.05634	-0.0781	0.121	0.519
9:84840110:A:G	rs17329606	9	84840110	1973	A	G	0.99584	LPE_.22.6	639	0.02662	0.02662	-0.0669	0.168	0.691
9:84837143:T:C	rs7855888	9	84837143	-994	T	C	0.99993	LPE_.22.6	639	0.26917	0.26917	-0.0575	0.0607	0.344
9:84840699:C:A	rs73651126	9	84840699	2562	C	A	0.99786	LPE_.18.0	639	0.2115	0.2115	-0.0563	0.0598	0.347
9:84835309:A:T	rs12057045	9	84835309	-2828	A	T	0.99436	LPE_.22.6	639	0.26537	0.26537	-0.0546	0.0612	0.373
9:84834545:A:T	rs7870666	9	84834545	-3592	A	T	0.99751	LPE_.22.6	639	0.26676	0.26676	-0.0541	0.061	0.375
9:84838466:TA:T	rs56290009	9	84838466	329	TA	T	0.99968	LPE_.22.6	639	0.26678	0.26678	-0.0539	0.061	0.377
9:84840565:C:A	rs118016616	9	84840565	2428	C	A	0.99732	LPE_.16.0.	639	0.05634	0.05634	-0.0511	0.121	0.672
9:84841436:G:A	rs2120266	9	84841436	3299	G	A	0.99763	LPE_.18.0	639	0.1825	0.1825	-0.0499	0.0626	0.426
9:84840432:A:G	rs4486281	9	84840432	2295	A	G	0.99788	LPE_.16.0	639	0.28896	0.28896	-0.0434	0.0604	0.473
9:84837143:T:C	rs7855888	9	84837143	-994	T	C	0.99993	LPE_.16.0	639	0.26917	0.26917	-0.0388	0.0606	0.522
9:84835273:C:T	rs55977431	9	84835273	-2864	C	T	0.99955	LPE_.16.0	639	0.19794	0.19794	-0.0378	0.0693	0.586
9:84835309:A:T	rs12057045	9	84835309	-2828	A	T	0.99436	LPE_.16.0	639	0.26537	0.26537	-0.0312	0.0611	0.609
9:84834545:A:T	rs7870666	9	84834545	-3592	A	T	0.99751	LPE_.16.0	639	0.26676	0.26676	-0.029	0.0608	0.634
9:84838466:TA:T	rs56290009	9	84838466	329	TA	T	0.99968	LPE_.16.0	639	0.26678	0.26678	-0.0288	0.0608	0.636
9:84834545:A:T	rs7870666	9	84834545	-3592	A	T	0.99751	PE_.18.0	639	0.26676	0.26676	-0.0286	0.0535	0.593
9:84838466:TA:T	rs56290009	9	84838466	329	TA	T	0.99968	LPE_.18.0	639	0.26678	0.26678	-0.0285	0.0535	0.595
9:84835309:A:T	rs12057045	9	84835309	-2828	A	T	0.99436	LPE_.18.0	639	0.26537	0.26537	-0.0257	0.0537	0.632
9:84837143:T:C	rs7855888	9	84837143	-994	T	C	0.99993	LPE_.18.0	639	0.26917	0.26917	-0.019	0.0533	0.722
9:84840565:C:A	rs118016616	9	84840565	2428	C	A	0.99732	LPE_.18.0	639	0.05634	0.05634	-0.0179	0.107	0.867
9:84840699:C:A	rs73651126	9	84840699	2562	C	A	0.99786	LPE_.16.0	639	0.2115	0.2115	-0.00764	0.0685	0.911
9:84840432:A:G	rs4486281	9	84840432	2295	A	G	0.99788	LPE_.22.6	639	0.28896	0.28896	-0.00706	0.0601	0.907
9:84840432:A:G	rs4486281	9	84840432	2295	A	G	0.99788	LPE_.18.0	639	0.28896	0.28896	-0.000499	0.0539	0.993
9:84834832:T:C	rs58748420	9	84834832	-3305	T	C	0.99976	LPE_.16.0	639	0.06885	0.06885	0.000912	0.107	0.993
9:84835265:T:C	rs17087753	9	84835265	-2872	T	C	0.99976	LPE_.16.0	639	0.06885	0.06885	0.000912	0.107	0.993
9:84837865:A:G	rs11140780	9	84837865	-272	A	G	0.99977	LPE_.16.0	639	0.06885	0.06885	0.000912	0.107	0.993
9:84839902:C:T	rs11140783	9	84839902	1765	C	T	0.99976	LPE_.16.0.	639	0.06885	0.06885	0.000912	0.107	0.993
9:84834158:G:C	rs12056959	9	84834158	-3979	G	C	0.99895	LPE_.16.0	639	0.06885	0.06885	0.000926	0.107	0.993
9:84834452:T:C	rs60337135	9	84834452	-3685	T	C	0.99897	LPE_.16.0	639	0.06885	0.06885	0.000926	0.107	0.993
9:84840110:A:G	rs17329606	9	84840110	1973	A	G	0.99584	LPE_.18.0	639	0.02662	0.02662	0.00565	0.151	0.97
9:84841436:G:A	rs2120266	9	84841436	3299	G	A	0.99763	LPE_.16.0	639	0.1825	0.1825	0.0167	0.072	0.816
9:84835851:G:A	rs1867283	9	84835851	-2286	G	A	0.99765	LPE_.18.0	639	0.52866	0.47134	0.027	0.0477	0.572
9:84834158:G:C	rs12056959	9	84834158	-3979	G	C	0.99895	LPE_.22.6	639	0.06885	0.06885	0.0372	0.107	0.728
9:84834452:T:C	rs60337135	9	84834452	-3685	T	C	0.99897	LPE_.22.6	639	0.06885	0.06885	0.0372	0.107	0.728
9:84834832:T:C	rs58748420	9	84834832	-3305	T	C	0.99976	LPE_.22.6	639	0.06885	0.06885	0.0372	0.107	0.728
9:84835265:T:C	rs17087753	9	84835265	-2872	T	C	0.99976	LPE_.22.6	639	0.06885	0.06885	0.0372	0.107	0.728
9:84837865:A:G	rs11140780	9	84837865	-272	A	G	0.99977	LPE_.22.6	639	0.06885	0.06885	0.0372	0.107	0.728
9:84839902:C:T	rs11140783	9	84839902	1765	C	T	0.99976	LPE_.22.6.	639	0.06885	0.06885	0.0372	0.107	0.728
9:84835851:G:A	rs1867283	9	84835851	-2286	G	A	0.99765	LPE_.16.0	639	0.52866	0.47134	0.0522	0.0541	0.335
9:84833223:T:C	rs11140779	9	84833223	-4914	T	C	0.99604	LPE_.18.0	639	0.23768	0.23768	0.0524	0.0559	0.349
9:84833223:T:C	rs11140779	9	84833223	-4914	T	C	0.99604	LPE_.16.0	639	0.23768	0.23768	0.0577	0.063	0.36
9:84840110:A:G	rs17329606	9	84840110	1973	A	G	0.99584	LPE_.16.0	639	0.02662	0.02662	0.06	0.169	0.723
9:84835851:G:A	rs1867283	9	84835851	-2286	G	A	0.99765	LPE_.22.6	639	0.52866	0.47134	0.0604	0.0541	0.264
9:84838979:G:T	.	9	84838979	842	G	T	0.99755	LPE_.18.0	639	0.02113	0.02113	0.0656	0.168	0.697
9:84841889:A:T	.	9	84841889	3752	A	T	0.99995	LPE_.18.0	639	0.05242	0.05242	0.0885	0.111	0.425
9:84833223:T:C	rs11140779	9	84833223	-4914	T	C	0.99604	LPE_.22.6	639	0.23768	0.23768	0.0893	0.0632	0.158
9:84842950:C:T	rs543103357	9	84842950	4813	C	T	0.99881	LPE_.22.6	639	0.04538	0.04538	0.114	0.132	0.388
9:84838979:G:T	.	9	84838979	842	G	T	0.99755	LPE_.16.0	639	0.02113	0.02113	0.13	0.188	0.49
9:84842950:C:T	rs543103357	9	84842950	4813	C	T	0.99881	LPE_.16.0	639	0.04538	0.04538	0.136	0.132	0.306
9:84841889:A:T	.	9	84841889	3752	A	T	0.99995	LPE_.22.6	639	0.05242	0.05242	0.143	0.126	0.256
9:84834158:G:C	rs12056959	9	84834158	-3979	G	C	0.99895	LPE_.18.0	639	0.06885	0.06885	0.153	0.0945	0.106
9:84834452:T:C	rs60337135	9	84834452	-3685	T	C	0.99897	LPE_.18.0	639	0.06885	0.06885	0.153	0.0945	0.106
9:84834832:T:C	rs58748420	9	84834832	-3305	T	C	0.99976	LPE_.18.0	639	0.06885	0.06885	0.153	0.0945	0.106
9:84835265:T:C	rs17087753	9	84835265	-2872	T	C	0.99976	LPE_.18.0	639	0.06885	0.06885	0.153	0.0945	0.106
9:84837865:A:G	rs11140780	9	84837865	-272	A	G	0.99977	LPE_.18.0	639	0.06885	0.06885	0.153	0.0945	0.106
9:84839902:C:T	rs11140783	9	84839902	1765	C	T	0.99976	LPE_.18.0	639	0.06885	0.06885	0.153	0.0945	0.106
9:84841889:A:T	.	9	84841889	3752	A	T	0.99995	LPE_.16.0	639	0.05242	0.05242	0.17	0.125	0.175
9:84833733:A:G	rs768704688	9	84833733	-4404	A	G	0.99988	LPE_.18.0	639	0.01095	0.01095	0.198	0.232	0.393
9:84838979:G:T	.	9	84838979	842	G	T	0.99755	LPE_.22.6	639	0.02113	0.02113	0.285	0.187	0.128

## Sheet: Table S3
Gene	GOLDN using PLINK					GOLDN using lmekin
	SNP beta	SE	t-stat	P-value	P-value inflation corrected	SNP beta	SE	t-stat	P-value
LOC101929224;CAMSAP2	0.7615	0.120624	6.313	5.03e-10	6.31e-09	0.771675	0.123523	6.24723	7.92e-10
RHOU;MIR4454	0.2514	0.0411861	6.104	1.78e-09	3.51e-09	0.24862	0.0397349	6.25696	7.47e-10
LOC101929563	1.549	0.261038	5.934	4.99e-09	1.34e-07	1.53238	0.263747	5.81001	1.01431e-08
LOC101929563	1.526	0.227151	6.718	4.27e-11	2.6e-09	1.52137	0.22638	6.72043	4.22e-11
LOC101929563	1.402	0.252795	5.546	4.38e-08	8.09e-07	1.36856	0.254324	5.38117	1.06258e-07
LOC101929563	1.525	0.22768	6.698	4.85e-11	2.9e-09	1.52023	0.226858	6.70121	4.77e-11
NTRK2	1.828	0.307279	5.949	4.37e-09	4.38e-08	1.79114	0.324242	5.52409	4.94e-08
NTRK2	1.666	0.309608	5.381	1.03e-07	3.78e-07	1.66871	0.318155	5.24498	2.17e-07
NTRK2	1.683	0.317907	5.294	1.63e-07	9.5e-07	1.64471	0.343406	4.78941	2.11e-06
NTRK2	1.828	0.307382	5.947	4.43e-09	4.43e-08	1.79121	0.324341	5.5226	4.98e-08
NTRK2	1.666	0.309896	5.376	1.06e-07	3.88e-07	1.66837	0.318356	5.24058	2.22e-07
NTRK2	1.684	0.318096	5.294	1.63e-07	9.49e-07	1.64568	0.343249	4.79441	2.06e-06
FEN1	-0.2545	0.044338	-5.74	1.44e-08	1.22e-07	-0.237443	0.0451842	-5.255	2.06e-07
FADS1	-0.2573	0.0453392	-5.675	2.08e-08	1.68e-07	-0.241537	0.0461276	-5.23628	2.27e-07
FADS2	-0.2576	0.0450901	-5.713	1.68e-08	1.39e-07	-0.241263	0.0458615	-5.26069	2e-07
FADS2	-0.2415	0.0449135	-5.377	1.05e-07	7.03e-07	-0.224617	0.0456886	-4.91627	1.14e-06
NYNRIN	1.8	0.311311	5.782	1.14e-08	3.76e-08	1.87236	0.31678	5.91059	5.72e-09

## Sheet: Table S4
CpG	CHR:BP (hg19)	CHR:BP (hg38)	Gene	Time	Lipid	Beta	SE (beta)	p
cg00575024	1:200703859	1:200734730	LOC101929224;CAMSAP2	6 HR	FA..20.4.	-0.0296478	0.758481	0.96882
cg15027266	1:200707086	1:200737957	LOC101929224;CAMSAP2	6 HR	FA..20.4.	0.181227	0.666562	0.785712
cg16600927	1:200708027	1:200738898	LOC101929224;CAMSAP2	6 HR	FA..20.4.	6.11011	3.74941	0.103182
cg01796184	1:200708096	1:200738967	LOC101929224;CAMSAP2	6 HR	FA..20.4.	-0.221162	0.802817	0.782945
cg16443152	1:200708104	1:200738975	LOC101929224;CAMSAP2	6 HR	FA..20.4.	-0.816054	1.21082	0.500332
cg11856688	1:200708343	1:200739214	LOC101929224;CAMSAP2	6 HR	FA..20.4.	5.61283	3.8586	0.145773
cg16010827	1:200708413	1:200739284	LOC101929224;CAMSAP2	6 HR	FA..20.4.	-0.418119	1.55465	0.78797
cg12361356	1:200708503	1:200739374	LOC101929224;CAMSAP2	6 HR	FA..20.4.	-0.706353	1.4514	0.626493
cg03940137	1:200708937	1:200739808	LOC101929224;CAMSAP2	6 HR	FA..20.4.	0.331089	1.44401	0.818648
cg14175580	1:200709051	1:200739922	LOC101929224;CAMSAP2	6 HR	FA..20.4.	-1.18249	1.20364	0.325889
cg26667773	1:200712759	1:200743630	LOC101929224;CAMSAP2	6 HR	FA..20.4.	0.0201515	0.800675	0.979921
cg11718780	1:200728684	1:200759555	LOC101929224;CAMSAP2	6 HR	FA..20.4.	0.0266743	0.474814	0.9552
cg22043888	1:229162085	1:229026337	RHOU;MIR4454	6 HR	PC..36.5..A	-0.474703	0.853883	0.578256
cg13806870	1:229163552	1:229027804	RHOU;MIR4454	6 HR	PC..36.5..A	0.210993	0.606471	0.727913
cg09017941	1:229163577	1:229027829	RHOU;MIR4454	6 HR	PC..36.5..A	0.929002	0.769094	0.227079
cg02628300	1:229164755	1:229029007	RHOU;MIR4454	6 HR	PC..36.5..A	0.0645825	0.540423	0.904876
cg14043816	1:229166684	1:229030936	RHOU;MIR4454	6 HR	PC..36.5..A	-0.0623577	0.469964	0.894442
cg10824677	1:229183526	1:229047778	RHOU;MIR4454	6 HR	PC..36.5..A	-0.217904	0.465071	0.6394
cg13943133	9:23537355	9:23537356	LOC101929563	6 HR	PC..36.5..A	0.170599	0.395762	0.666421
cg14462265	9:23683888	9:23683889	LOC101929563	6 HR	PC..36.5..A	1.30138	0.673049	0.053168
cg13504245	9:87282610	9:84667694	NTRK2	6 HR	LPE..16.0.	-2.41056	0.900572	0.00743515
cg13504245	9:87282610	9:84667694	NTRK2	6 HR	LPE..18.0.	-1.84807	0.928697	0.0465949
cg13504245	9:87282610	9:84667694	NTRK2	6 HR	LPE..22.6.	-2.5375	1.00054	0.0112083
cg22402007	9:87282823	9:84667907	NTRK2	6 HR	LPE..16.0.	-0.310043	0.483108	0.521024
cg22402007	9:87282823	9:84667907	NTRK2	6 HR	LPE..18.0.	-0.18113	0.497579	0.715841
cg22402007	9:87282823	9:84667907	NTRK2	6 HR	LPE..22.6.	-0.40366	0.536167	0.451533
cg01009697	9:87283470	9:84668554	NTRK2	6 HR	LPE..16.0.	-0.0712456	1.28182	0.955675
cg01009697	9:87283470	9:84668554	NTRK2	6 HR	LPE..18.0.	0.136014	1.32012	0.917938
cg01009697	9:87283470	9:84668554	NTRK2	6 HR	LPE..22.6.	-0.110705	1.42373	0.938022
cg09539438	9:87283789	9:84668873	NTRK2	6 HR	LPE..16.0.	-0.490667	1.02145	0.63097
cg09539438	9:87283789	9:84668873	NTRK2	6 HR	LPE..18.0.	-0.924846	1.05221	0.379424
cg09539438	9:87283789	9:84668873	NTRK2	6 HR	LPE..22.6.	-0.676567	1.13407	0.550786
cg01292475	9:87284571	9:84669655	NTRK2	6 HR	LPE..16.0.	-0.607903	0.901569	0.500138
cg01292475	9:87284571	9:84669655	NTRK2	6 HR	LPE..18.0.	-0.951334	0.928886	0.305757
cg01292475	9:87284571	9:84669655	NTRK2	6 HR	LPE..22.6.	0.196899	1.00106	0.844069
cg13965062	9:87284706	9:84669790	NTRK2	6 HR	LPE..16.0.	-1.11259	0.995717	0.263832
cg13965062	9:87284706	9:84669790	NTRK2	6 HR	LPE..18.0.	-0.906956	1.02633	0.376863
cg13965062	9:87284706	9:84669790	NTRK2	6 HR	LPE..22.6.	-2.38475	1.10466	0.0308652
cg13723118	9:87284722	9:84669806	NTRK2	6 HR	LPE..16.0.	0.542884	0.873852	0.534433
cg13723118	9:87284722	9:84669806	NTRK2	6 HR	LPE..18.0.	0.508374	0.899788	0.572078
cg13723118	9:87284722	9:84669806	NTRK2	6 HR	LPE..22.6.	-0.121823	0.969811	0.900036
cg03628748	9:87285133	9:84670217	NTRK2	6 HR	LPE..16.0.	-0.710183	0.663241	0.28427
cg03628748	9:87285133	9:84670217	NTRK2	6 HR	LPE..18.0.	-1.18066	0.68292	0.0838376
cg03628748	9:87285133	9:84670217	NTRK2	6 HR	LPE..22.6.	-0.548701	0.738065	0.457221
cg08470639	9:87285186	9:84670270	NTRK2	6 HR	LPE..16.0.	-0.842604	0.754201	0.263903
cg08470639	9:87285186	9:84670270	NTRK2	6 HR	LPE..18.0.	-0.907434	0.77708	0.242908
cg08470639	9:87285186	9:84670270	NTRK2	6 HR	LPE..22.6.	-0.776859	0.837502	0.35362
cg09926027	9:87285693	9:84670777	NTRK2	6 HR	LPE..16.0.	-1.08179	0.727327	0.136924
cg09926027	9:87285693	9:84670777	NTRK2	6 HR	LPE..18.0.	-1.43394	0.748775	0.055487
cg09926027	9:87285693	9:84670777	NTRK2	6 HR	LPE..22.6.	0.762143	0.809412	0.346397
cg13698224	9:87309394	9:84694478	NTRK2	6 HR	LPE..16.0.	-0.902183	0.6271	0.150247
cg13698224	9:87309394	9:84694478	NTRK2	6 HR	LPE..18.0.	-1.17146	0.645999	0.0697685
cg13698224	9:87309394	9:84694478	NTRK2	6 HR	LPE..22.6.	-0.580767	0.696567	0.404418
cg14440723	9:87366222	9:84751306	NTRK2	6 HR	LPE..16.0.	0.597206	1.71779	0.728096
cg14440723	9:87366222	9:84751306	NTRK2	6 HR	LPE..18.0.	-0.846701	1.77033	0.632457
cg14440723	9:87366222	9:84751306	NTRK2	6 HR	LPE..22.6.	-0.0991505	1.90949	0.958588
cg14447193	9:87433864	9:84818948	NTRK2	6 HR	LPE..16.0.	-1.80057	0.854957	0.0352014
cg14447193	9:87433864	9:84818948	NTRK2	6 HR	LPE..18.0.	-2.44733	0.880966	0.0054693
cg14447193	9:87433864	9:84818948	NTRK2	6 HR	LPE..22.6.	-0.0431115	0.950345	0.963817
cg14273545	9:87449508	9:84834592	NTRK2	6 HR	LPE..16.0.	-0.881447	0.971312	0.364153
cg14273545	9:87449508	9:84834592	NTRK2	6 HR	LPE..18.0.	-2.16702	1.00062	0.0303369
cg14273545	9:87449508	9:84834592	NTRK2	6 HR	LPE..22.6.	-0.184858	1.07887	0.863954
cg13620631	9:87489528	9:84874612	NTRK2	6 HR	LPE..16.0.	-0.195046	0.607321	0.748091
cg13620631	9:87489528	9:84874612	NTRK2	6 HR	LPE..18.0.	-0.377184	0.625735	0.546652
cg13620631	9:87489528	9:84874612	NTRK2	6 HR	LPE..22.6.	-0.826063	0.67386	0.220248
cg13654445	9:87636383	9:85021467	NTRK2	6 HR	LPE..16.0.	-2.03987	1.63236	0.21143
cg13654445	9:87636383	9:85021467	NTRK2	6 HR	LPE..18.0.	-3.33069	1.68241	0.0477363
cg13654445	9:87636383	9:85021467	NTRK2	6 HR	LPE..22.6.	-0.887664	1.81373	0.624549
cg22662482	11:61560799	11:61793326	FEN1	6 HR	FA..20.4.	-0.411527	1.78061	0.817226
cg18799266	11:61561023	11:61793550	FEN1	6 HR	FA..20.4.	2.00888	3.20086	0.530262
cg03805684	11:61561219	11:61793746	FEN1	6 HR	FA..20.4.	-0.537251	0.52508	0.306224
cg08506138	11:61563548	11:61796075	FEN1	6 HR	FA..20.4.	-1.30519	1.43009	0.361422
cg19433902	11:61564429	11:61796956	FEN1	6 HR	FA..20.4.	-0.0151508	0.909263	0.986706
cg16328381	11:61568095	11:61800622	FADS1	6 HR	FA..20.4.	0.278536	1.40087	0.842395
cg25448062	11:61580118	11:61812645	FADS1	6 HR	FA..20.4.	-3.46357	1.32269	0.00882969
cg11606466	11:61580877	11:61813404	FADS1	6 HR	FA..20.4.	-1.13112	1.75093	0.518273
cg07689907	11:61582574	11:61815101	FADS1	6 HR	FA..20.4.	1.50117	0.452385	0.000905477
cg25401284	11:61582697	11:61815224	FADS1	6 HR	FA..20.4.	2.2085	3.35647	0.51055
cg14725641	11:61582763	11:61815290	FADS1	6 HR	FA..20.4.	7.19504	2.62989	0.00622149
cg03735013	11:61582769	11:61815296	FADS1	6 HR	FA..20.4.	4.80622	3.28253	0.143144
cg25326896	11:61582785	11:61815312	FADS1	6 HR	FA..20.4.	8.58927	2.81324	0.00226443
cg12517394	11:61582795	11:61815322	FADS1	6 HR	FA..20.4.	5.59473	2.14412	0.00907168
cg09677638	11:61582810	11:61815337	FADS1	6 HR	FA..20.4.	0.624956	1.06053	0.555668
cg15598662	11:61582890	11:61815417	FADS1	6 HR	FA..20.4.	7.19017	2.12811	0.000728402
cg00786201	11:61583134	11:61815661	FADS1	6 HR	FA..20.4.	1.18738	1.12182	0.289856
cg24870774	11:61583342	11:61815869	FADS1	6 HR	FA..20.4.	1.54963	1.34905	0.250688
cg07152460	11:61583560	11:61816087	FADS1	6 HR	FA..20.4.	1.84398	1.52706	0.227228
cg13475388	11:61583571	11:61816098	FADS1	6 HR	FA..20.4.	5.48013	3.1039	0.077469
cg13100764	11:61583588	11:61816115	FADS1	6 HR	FA..20.4.	-0.285203	1.6565	0.863303
cg03921599	11:61583796	11:61816323	FADS1	6 HR	FA..20.4.	0.556197	1.52695	0.715669
cg23992449	11:61583956	11:61816483	FADS1	6 HR	FA..20.4.	14.8148	5.08406	0.00356853
cg27173322	11:61584112	11:61816639	FADS1	6 HR	FA..20.4.	17.4681	4.99315	0.000468047
cg05168842	11:61584319	11:61816846	FADS1	6 HR	FA..20.4.	0.896378	1.58916	0.572715
cg25837350	11:61584442	11:61816969	FADS1	6 HR	FA..20.4.	0.691064	0.716284	0.33465
cg02085160	11:61584616	11:61817143	FADS2	6 HR	FA..20.4.	7.74201	3.45632	0.0250937
cg06405978	11:61584654	11:61817181	FADS2	6 HR	FA..20.4.	6.15013	2.56957	0.0166907
cg06985934	11:61584717	11:61817244	FADS2	6 HR	FA..20.4.	5.43859	3.48228	0.118338
cg13121120	11:61584721	11:61817248	FADS2	6 HR	FA..20.4.	2.69209	2.80605	0.337364
cg16213375	11:61584727	11:61817254	FADS2	6 HR	FA..20.4.	0.771332	0.582325	0.185313
cg09462826	11:61584773	11:61817300	FADS2	6 HR	FA..20.4.	0.267445	0.693766	0.699869
cg10515671	11:61585899	11:61818426	FADS2	6 HR	FA..20.4.	-1.90507	0.900332	0.0343477
cg07709195	11:61586015	11:61818542	FADS2	6 HR	FA..20.4.	-0.373813	0.639615	0.558928
cg27386326	11:61587980	11:61820507	FADS2	6 HR	FA..20.4.	-2.03303	0.405037	5.18443e-07
cg21709803	11:61594965	11:61827492	FADS2	6 HR	FA..20.4.	0.736916	0.452226	0.1032
cg06781209	11:61594997	11:61827524	FADS2	6 HR	FA..20.4.	1.15881	0.409815	0.00468924
cg23760165	11:61595485	11:61828012	FADS2	6 HR	FA..20.4.	3.11159	3.01048	0.30133
cg05698098	11:61595494	11:61828021	FADS2	6 HR	FA..20.4.	1.80046	0.818726	0.0278708
cg02563962	11:61595550	11:61828077	FADS2	6 HR	FA..20.4.	-0.290464	1.10598	0.792836
cg25303599	11:61595807	11:61828334	FADS2	6 HR	FA..20.4.	5.05406	2.39234	0.0346348
cg07005513	11:61595956	11:61828483	FADS2	6 HR	FA..20.4.	0.305657	1.01761	0.763898
cg16576620	11:61596068	11:61828595	FADS2	6 HR	FA..20.4.	9.80162	3.45196	0.0045193
cg10868875	11:61596307	11:61828834	FADS2	6 HR	FA..20.4.	1.74591	2.93006	0.551266
cg19610905	11:61596333	11:61828860	FADS2	6 HR	FA..20.4.	7.05464	1.58615	8.68103e-06
cg00614641	11:61596405	11:61828932	FADS2	6 HR	FA..20.4.	0.576902	1.26709	0.648895
cg00603274	11:61596626	11:61829153	FADS2	6 HR	FA..20.4.	1.68143	0.55415	0.00241127
cg14911132	11:61596755	11:61829282	FADS2	6 HR	FA..20.4.	2.8567	1.01703	0.00497156
cg01400685	11:61598025	11:61830552	FADS2	6 HR	FA..20.4.	1.08171	0.635445	0.0887008
cg25324164	11:61598330	11:61830857	FADS2	6 HR	FA..20.4.	0.487838	0.272474	0.0733889
cg07999042	11:61598930	11:61831457	FADS2	6 HR	FA..20.4.	-1.60335	1.31242	0.221832
cg11250194	11:61601937	11:61834464	FADS2	6 HR	FA..20.4.	0.886195	0.349023	0.0111147
cg07591205	11:61633557	11:61866084	FADS2	6 HR	FA..20.4.	-3.09398	1.22869	0.0117986
cg01970716	14:24867164	14:24397957	NYNRIN	6 HR	PE..32.1.	-1.50597	0.668336	0.024239
cg11152302	14:24867472	14:24398265	NYNRIN	6 HR	PE..32.1.	-0.72693	0.484522	0.133536
cg20911718	14:24867491	14:24398284	NYNRIN	6 HR	PE..32.1.	-1.09487	0.509558	0.0316614
cg12890903	14:24867954	14:24398747	NYNRIN	6 HR	PE..32.1.	-0.388931	0.380271	0.306415
cg08111832	14:24868082	14:24398875	NYNRIN	6 HR	PE..32.1.	0.103433	0.529452	0.845112
cg01046287	14:24868164	14:24398957	NYNRIN	6 HR	PE..32.1.	4.47552	2.87117	0.119049
cg02196912	14:24868470	14:24399263	NYNRIN	6 HR	PE..32.1.	-1.41531	2.92761	0.628786
cg00822451	14:24868585	14:24399378	NYNRIN	6 HR	PE..32.1.	-0.319225	0.616525	0.604611
cg08282145	14:24868755	14:24399548	NYNRIN	6 HR	PE..32.1.	-0.640809	0.460396	0.163963
cg21003878	14:24872323	14:24403116	NYNRIN	6 HR	PE..32.1.	-0.634507	0.924601	0.492556
cg10039281	14:24880346	14:24411139	NYNRIN	6 HR	PE..32.1.	-1.53139	1.35967	0.260041
cg18710945	14:24887496	14:24418289	NYNRIN	6 HR	PE..32.1.	-1.48127	1.71734	0.388389
